# Supplementary material for: Aspiration Pneumonia After ERCP Under Anesthesiologist-Administered Sedation: Prevalence, Risk Factors and Clinical Outcomes of an Underestimated Adverse Event
Source: Medicina (Kaunas). 2025 Dec 6;61(12):2172. doi: 10.3390/medicina61122172 (PMC12735329; doi:10.3390/medicina61122172)
Supplement: Supplementary file 1 [file medicina-61-02172-s001.zip]

Archive with 1 entries (1 files):
- medicina-3975872-supplementary.pdf
